# Supplementary material for: Early Expression of Functional Markers on CD4+ T Cells Predicts Outcomes in ICU Patients With Sepsis
Source: Front Immunol. 2022 Jul 11;13:938538. doi: 10.3389/fimmu.2022.938538 (PMC9309518; doi:10.3389/fimmu.2022.938538)
Supplement: Supplementary file 1 [file DataSheet_1.zip]

Archive with 7 entries (7 files):
- Supplement figue1.png
- Supplement figure 2..tif
- Supplement figure 3..tif
- Supplement table 1.docx
- supplement table 2.docx
- supplement table 3.docx
- supplement table 4.docx
